# Supplementary material for: Floquet parity-time symmetry in integrated photonics
Source: Nat Commun. 2024 Jan 31;15:946. doi: 10.1038/s41467-024-45226-x (PMC10830577; doi:10.1038/s41467-024-45226-x)
Supplement: Supplementary file 3 — Source Data [file 41467_2024_45226_MOESM3_ESM.xlsx]

## Sheet: Data for Fig. 2(c)
light intensity on WG1	light intensity on WG2		total light intensity (inset)
0.5	0.5		1
0.488025	0.512023		1.00005
0.476102	0.52409		1.00019
0.464237	0.536195		1.00043
0.452433	0.548335		1.00077
0.440695	0.560504		1.0012
0.429029	0.572697		1.00173
0.417437	0.584911		1.00235
0.405926	0.59714		1.00307
0.394498	0.60938		1.00388
0.383159	0.621626		1.00478
0.371913	0.633873		1.00579
0.360764	0.646117		1.00688
0.349716	0.658352		1.00807
0.338774	0.670575		1.00935
0.327942	0.68278		1.01072
0.317224	0.694964		1.01219
0.306624	0.70712		1.01374
0.296147	0.719245		1.01539
0.285796	0.731333		1.01713
0.275575	0.743381		1.01896
0.265488	0.755383		1.02087
0.255539	0.767335		1.02287
0.245732	0.779233		1.02497
0.236071	0.791071		1.02714
0.226559	0.802846		1.0294
0.2172	0.814552		1.03175
0.207998	0.826185		1.03418
0.198956	0.837741		1.0367
0.190077	0.849216		1.03929
0.181366	0.860604		1.04197
0.172824	0.871902		1.04473
0.164457	0.883106		1.04756
0.156266	0.89421		1.05048
0.148255	0.90521		1.05347
0.140428	0.916103		1.05653
0.132786	0.926885		1.05967
0.125333	0.93755		1.06288
0.118073	0.948095		1.06617
0.111006	0.958517		1.06952
0.104138	0.96881		1.07295
0.097469	0.978971		1.07644
0.0910028	0.988996		1.08
0.0847417	0.998882		1.08362
0.078688	1.00862		1.08731
0.0728441	1.01822		1.09106
0.0672122	1.02766		1.09487
0.0617945	1.03695		1.09875
0.0565931	1.04608		1.10267
0.0516099	1.05505		1.10666
0.0468469	1.06386		1.1107
0.0423059	1.07249		1.1148
0.0379887	1.08095		1.11894
0.0338969	1.08924		1.12314
0.030032	1.09735		1.12739
0.0263956	1.10528		1.13168
0.0229891	1.11303		1.13602
0.0198137	1.12058		1.1404
0.0168707	1.12795		1.14482
0.0141612	1.13512		1.14929
0.0116863	1.1421		1.15379
0.00944686	1.14888		1.15833
0.00744381	1.15546		1.1629
0.00567789	1.16183		1.16751
0.00414978	1.168		1.17215
0.00286007	1.17396		1.17682
0.00180925	1.17971		1.18152
0.000997733	1.18525		1.18624
0.000425824	1.19057		1.19099
9.37429e-05	1.19567		1.19577
1.61859e-06	1.20056		1.20056
0.000149486	1.20522		1.20537
0.000537288	1.20966		1.2102
0.00116488	1.21388		1.21504
0.00203201	1.21787		1.2199
0.00313836	1.22163		1.22477
0.00448349	1.22516		1.22965
0.00606689	1.22847		1.23453
0.00788796	1.23154		1.23942
0.00994599	1.23437		1.24432
0.0122402	1.23698		1.24922
0.0147697	1.23935		1.25412
0.0175335	1.24148		1.25902
0.0205306	1.24338		1.26391
0.0237598	1.24504		1.2688
0.0272198	1.24646		1.27368
0.0309094	1.24764		1.27855
0.0348271	1.24858		1.28341
0.0389715	1.24929		1.28826
0.0433408	1.24975		1.29309
0.0479335	1.24998		1.29791
0.0527478	1.24996		1.30271
0.0577819	1.24971		1.30749
0.0630337	1.24921		1.31224
0.0685013	1.24848		1.31698
0.0741827	1.2475		1.32168
0.0800755	1.24629		1.32636
0.0861776	1.24484		1.33101
0.0924865	1.24314		1.33563
0.099	1.24122		1.34022
0.105715	1.23905		1.34477
0.11263	1.23665		1.34928
0.119742	1.23402		1.35376
0.127047	1.23115		1.3582
0.134544	1.22805		1.36259
0.142229	1.22472		1.36694
0.1501	1.22115		1.37125
0.158153	1.21736		1.37551
0.166385	1.21334		1.37972
0.174793	1.20909		1.38389
0.183374	1.20462		1.388
0.192125	1.19993		1.39206
0.201042	1.19502		1.39606
0.210121	1.18989		1.40001
0.21936	1.18454		1.4039
0.228755	1.17897		1.40773
0.238302	1.1732		1.4115
0.247997	1.16721		1.41521
0.257838	1.16102		1.41885
0.267819	1.15461		1.42243
0.277937	1.14801		1.42595
0.288189	1.1412		1.42939
0.298569	1.1342		1.43277
0.309076	1.127		1.43608
0.319703	1.11961		1.43931
0.330448	1.11203		1.44248
0.341306	1.10426		1.44557
0.352273	1.09631		1.44858
0.363344	1.08817		1.45152
0.374516	1.07986		1.45438
0.385785	1.07138		1.45716
0.397145	1.06272		1.45986
0.408592	1.05389		1.46248
0.420123	1.0449		1.46502
0.431732	1.03575		1.46748
0.443416	1.02644		1.46986
0.455169	1.01698		1.47215
0.466987	1.00736		1.47435
0.478867	0.997602		1.47647
0.490802	0.987698		1.4785
0.502789	0.977655		1.48044
0.514822	0.967476		1.4823
0.526898	0.957166		1.48406
0.539012	0.946729		1.48574
0.551159	0.936167		1.48733
0.563334	0.925487		1.48882
0.575533	0.914691		1.49022
0.58775	0.903783		1.49153
0.599982	0.892769		1.49275
0.612224	0.881652		1.49388
0.624471	0.870436		1.49491
0.636717	0.859126		1.49584
0.64896	0.847726		1.49669
0.661193	0.836241		1.49743
0.673412	0.824674		1.49809
0.685612	0.813031		1.49864
0.69779	0.801316		1.49911
0.709939	0.789532		1.49947
0.722056	0.777686		1.49974
0.734135	0.765781		1.49992
0.746173	0.753822		1.5
0.75	0.75		1.5
0.768035	0.732037		1.50007
0.786135	0.714153		1.50029
0.804293	0.696355		1.50065
0.822502	0.678649		1.50115
0.840755	0.661043		1.5018
0.859046	0.643543		1.50259
0.877366	0.626156		1.50352
0.89571	0.608888		1.5046
0.91407	0.591747		1.50582
0.932439	0.574738		1.50718
0.950809	0.557869		1.50868
0.969175	0.541145		1.51032
0.987528	0.524574		1.5121
1.00586	0.508161		1.51402
1.02417	0.491913		1.51608
1.04245	0.475836		1.51828
1.06068	0.459937		1.52062
1.07887	0.44422		1.52309
1.097	0.428694		1.52569
1.11507	0.413362		1.52843
1.13307	0.398232		1.53131
1.151	0.383309		1.53431
1.16885	0.368599		1.53745
1.18661	0.354107		1.54071
1.20427	0.339839		1.54411
1.22183	0.3258		1.54763
1.23928	0.311997		1.55127
1.25661	0.298434		1.55505
1.27382	0.285116		1.55894
1.29091	0.272048		1.56296
1.30785	0.259237		1.56709
1.32466	0.246685		1.57134
1.34131	0.234399		1.57571
1.35782	0.222383		1.5802
1.37415	0.210641		1.5848
1.39033	0.199179		1.58951
1.40632	0.188		1.59432
1.42214	0.177109		1.59925
1.43777	0.16651		1.60428
1.45321	0.156207		1.60942
1.46846	0.146203		1.61466
1.48349	0.136504		1.62
1.49832	0.127112		1.62544
1.51294	0.118032		1.63097
1.52733	0.109266		1.63659
1.54149	0.100818		1.64231
1.55543	0.0926918		1.64812
1.56912	0.0848896		1.65401
1.58258	0.0774149		1.65999
1.59578	0.0702704		1.66605
1.60874	0.0634589		1.67219
1.62143	0.056983		1.67841
1.63386	0.0508453		1.68471
1.64603	0.045048		1.69108
1.65792	0.0395934		1.69752
1.66954	0.0344836		1.70402
1.68088	0.0297205		1.7106
1.69193	0.025306		1.71723
1.70269	0.0212418		1.72393
1.71315	0.0175294		1.73068
1.72332	0.0141703		1.73749
1.73319	0.0111657		1.74435
1.74275	0.00851683		1.75127
1.752	0.00622467		1.75823
1.76094	0.0042901		1.76523
1.76957	0.00271388		1.77228
1.77787	0.0014966		1.77937
1.78585	0.000638735		1.78649
1.79351	0.000140614		1.79365
1.80083	2.42789e-06		1.80084
1.80783	0.000224229		1.80805
1.81449	0.000805932		1.8153
1.82081	0.00174731		1.82256
1.8268	0.00304801		1.82985
1.83244	0.00470753		1.83715
1.83774	0.00672523		1.84447
1.8427	0.00910034		1.8518
1.8473	0.0118319		1.85914
1.85156	0.014919		1.86648
1.85547	0.0183603		1.87383
1.85902	0.0221545		1.88118
1.86222	0.0263003		1.88852
1.86507	0.0307959		1.89586
1.86756	0.0356396		1.9032
1.86969	0.0408297		1.91052
1.87146	0.0463641		1.91783
1.87288	0.0522407		1.92512
1.87393	0.0584572		1.93239
1.87463	0.0650112		1.93964
1.87497	0.0719003		1.94687
1.87494	0.0791218		1.95406
1.87456	0.0866728		1.96123
1.87382	0.0945506		1.96837
1.87271	0.102752		1.97547
1.87125	0.111274		1.98253
1.86943	0.120113		1.98954
1.86725	0.129266		1.99652
1.86472	0.13873		2.00345
1.86183	0.1485		2.01033
1.85858	0.158573		2.01715
1.85498	0.168945		2.02393
1.85103	0.179613		2.03064
1.84672	0.190571		2.0373
1.84207	0.201816		2.04389
1.83707	0.213344		2.05042
1.83173	0.22515		2.05688
1.82604	0.237229		2.06327
1.82001	0.249577		2.06959
1.81364	0.26219		2.07583
1.80694	0.275061		2.082
1.7999	0.288187		2.08809
1.79253	0.301562		2.09409
1.78483	0.315182		2.10001
1.77681	0.329041		2.10585
1.76846	0.343133		2.11159
1.7598	0.357453		2.11725
1.75082	0.371996		2.12281
1.74152	0.386756		2.12828
1.73192	0.401728		2.13365
1.72201	0.416906		2.13892
1.71181	0.432283		2.14409
1.7013	0.447854		2.14916
1.6905	0.463614		2.15412
1.67942	0.479555		2.15897
1.66804	0.495672		2.16371
1.65639	0.511959		2.16835
1.64446	0.528409		2.17287
1.63226	0.545017		2.17728
1.61979	0.561775		2.18157
1.60706	0.578677		2.18574
1.59408	0.595717		2.18979
1.58084	0.612888		2.19373
1.56735	0.630184		2.19754
1.55362	0.647598		2.20122
1.53966	0.665124		2.20478
1.52547	0.682753		2.20822
1.51104	0.700481		2.21153
1.4964	0.7183		2.2147
1.48155	0.736203		2.21775
1.46648	0.754183		2.22067
1.45121	0.772234		2.22345
1.43575	0.790348		2.2261
1.42009	0.808518		2.22861
1.40425	0.826738		2.23099
1.38823	0.845001		2.23323
1.37204	0.863299		2.23533
1.35567	0.881626		2.2373
1.33915	0.899974		2.23913
1.32248	0.918336		2.24081
1.30565	0.936706		2.24236
1.28869	0.955076		2.24376
1.27159	0.973439		2.24503
1.25436	0.991789		2.24615
1.23701	1.01012		2.24713
1.21955	1.02842		2.24797
1.20197	1.04668		2.24866
1.1843	1.06491		2.24921
1.16653	1.08308		2.24961
1.14867	1.1012		2.24987
1.13073	1.11926		2.24999
1.125	1.125		2.25
1.09806	1.15205		2.25011
1.07123	1.1792		2.25043
1.04453	1.20644		2.25097
1.01797	1.23375		2.25173
0.991565	1.26113		2.2527
0.965315	1.28857		2.25388
0.939234	1.31605		2.25528
0.913333	1.34357		2.2569
0.88762	1.3711		2.25873
0.862107	1.39866		2.26077
0.836803	1.42621		2.26302
0.811718	1.45376		2.26548
0.786861	1.48129		2.26815
0.762242	1.50879		2.27104
0.73787	1.53626		2.27413
0.713754	1.56367		2.27742
0.689905	1.59102		2.28092
0.666331	1.6183		2.28463
0.64304	1.6455		2.28854
0.620043	1.67261		2.29265
0.597348	1.69961		2.29696
0.574963	1.7265		2.30147
0.552898	1.75327		2.30617
0.53116	1.77991		2.31107
0.509758	1.8064		2.31616
0.488701	1.83274		2.32144
0.467996	1.85892		2.32691
0.447651	1.88492		2.33257
0.427674	1.91074		2.33841
0.408073	1.93636		2.34443
0.388855	1.96178		2.35064
0.370028	1.98699		2.35702
0.351599	2.01197		2.36357
0.333574	2.03672		2.3703
0.315962	2.06123		2.37719
0.298768	2.08549		2.38426
0.282	2.10949		2.39149
0.265663	2.13321		2.39888
0.249764	2.15666		2.40643
0.23431	2.17982		2.41413
0.219305	2.20268		2.42199
0.204756	2.22524		2.43
0.190669	2.24748		2.43815
0.177048	2.2694		2.44645
0.163899	2.29099		2.45489
0.151227	2.31224		2.46347
0.139038	2.33314		2.47218
0.127334	2.35368		2.48102
0.116122	2.37386		2.48999
0.105406	2.39367		2.49908
0.0951884	2.4131		2.50829
0.0854746	2.43215		2.51762
0.0762679	2.4508		2.52706
0.067572	2.46904		2.53662
0.0593901	2.48688		2.54627
0.0517254	2.50431		2.55604
0.0445808	2.52131		2.56589
0.037959	2.53789		2.57585
0.0318627	2.55403		2.58589
0.0262941	2.56973		2.59602
0.0212554	2.58498		2.60624
0.0167486	2.59978		2.61653
0.0127752	2.61413		2.6269
0.009337	2.628		2.63734
0.00643515	2.64141		2.64785
0.00407082	2.65435		2.65842
0.0022449	2.66681		2.66905
0.000958103	2.67878		2.67974
0.000210922	2.69026		2.69047
3.64183e-06	2.70125		2.70125
0.000336343	2.71174		2.71208
0.0012089	2.72174		2.72294
0.00262097	2.73122		2.73384
0.00457202	2.7402		2.74477
0.0070613	2.74867		2.75573
0.0100878	2.75662		2.7667
0.0136505	2.76405		2.7777
0.0177479	2.77096		2.78871
0.0223785	2.77734		2.79972
0.0275404	2.7832		2.81074
0.0332318	2.78853		2.82177
0.0394504	2.79333		2.83278
0.0461938	2.7976		2.8438
0.0534595	2.80133		2.85479
0.0612446	2.80453		2.86578
0.0695462	2.80719		2.87674
0.078361	2.80932		2.88768
0.0876858	2.8109		2.89859
0.0975169	2.81194		2.90946
0.10785	2.81245		2.9203
0.118683	2.81241		2.9311
0.130009	2.81184		2.94185
0.141826	2.81072		2.95255
0.154128	2.80907		2.9632
0.166911	2.80688		2.97379
0.18017	2.80415		2.98432
0.1939	2.80088		2.99478
0.208095	2.79708		3.00517
0.22275	2.79274		3.01549
0.23786	2.78787		3.02573
0.253418	2.78247		3.03589
0.269419	2.77654		3.04596
0.285857	2.77009		3.05594
0.302724	2.76311		3.06583
0.320016	2.75561		3.07563
0.337725	2.74759		3.08532
0.355843	2.73906		3.0949
0.374366	2.73002		3.10438
0.393284	2.72046		3.11375
0.412592	2.71041		3.123
0.432281	2.69985		3.13213
0.452344	2.68879		3.14114
0.472773	2.67725		3.15002
0.493561	2.66521		3.15877
0.514699	2.65269		3.16739
0.53618	2.63969		3.17587
0.557994	2.62622		3.18422
0.580135	2.61228		3.19242
0.602592	2.59788		3.20047
0.625358	2.58302		3.20838
0.648424	2.56771		3.21613
0.671781	2.55195		3.22373
0.69542	2.53575		3.23117
0.719332	2.51912		3.23846
0.743508	2.50206		3.24557
0.767938	2.48458		3.25252
0.792614	2.46669		3.2593
0.817525	2.44839		3.26591
0.842662	2.42969		3.27235
0.868015	2.41059		3.27861
0.893575	2.39111		3.28469
0.919332	2.37126		3.29059
0.945276	2.35103		3.2963
0.971397	2.33044		3.30183
0.997685	2.30949		3.30718
1.02413	2.2882		3.31233
1.05072	2.26657		3.31729
1.07745	2.2446		3.32205
1.1043	2.22232		3.32663
1.13127	2.19972		3.331
1.15835	2.17682		3.33517
1.18552	2.15362		3.33915
1.21278	2.13014		3.34292
1.24011	2.10638		3.34648
1.2675	2.08234		3.34985
1.29495	2.05805		3.353
1.32244	2.03351		3.35595
1.34996	2.00873		3.35869
1.3775	1.98372		3.36122
1.40506	1.95848		3.36354
1.43261	1.93303		3.36565
1.46016	1.90738		3.36754
1.48768	1.88154		3.36923
1.51518	1.85552		3.37069
1.54263	1.82932		3.37195
1.57003	1.80296		3.37299
1.59736	1.77645		3.37381
1.62463	1.74979		3.37442
1.6518	1.72301		3.37481
1.67889	1.6961		3.37499
1.6875	1.6875		3.375
1.72808	1.64708		3.37516
1.7688	1.60684		3.37565
1.80966	1.5668		3.37646
1.85063	1.52696		3.37759
1.8917	1.48735		3.37905
1.93285	1.44797		3.38083
1.97407	1.40885		3.38293
2.01535	1.37		3.38535
2.05666	1.33143		3.38809
2.09799	1.29316		3.39115
2.13932	1.25521		3.39453
2.18064	1.21758		3.39822
2.22194	1.18029		3.40223
2.26319	1.14336		3.40655
2.30438	1.1068		3.41119
2.3455	1.07063		3.41613
2.38653	1.03486		3.42139
2.42745	0.999496		3.42695
2.46825	0.96456		3.43281
2.50891	0.930065		3.43897
2.54942	0.896022		3.44544
2.58976	0.862445		3.4522
2.62991	0.829347		3.45926
2.66986	0.79674		3.4666
2.7096	0.764637		3.47424
2.74911	0.733051		3.48216
2.78838	0.701993		3.49037
2.82738	0.671476		3.49885
2.8661	0.641511		3.50761
2.90454	0.612109		3.51665
2.94267	0.583282		3.52595
2.98048	0.555042		3.53552
3.01796	0.527398		3.54536
3.05508	0.500362		3.55545
3.09185	0.473943		3.56579
3.12824	0.448153		3.57639
3.16423	0.423		3.58723
3.19982	0.398495		3.59832
3.23499	0.374647		3.60964
3.26973	0.351465		3.6212
3.30403	0.328958		3.63298
3.33786	0.307134		3.645
3.37123	0.286003		3.65723
3.40411	0.265572		3.66968
3.43649	0.245849		3.68234
3.46836	0.226841		3.6952
3.49971	0.208556		3.70827
3.53053	0.191002		3.72153
3.5608	0.174183		3.73498
3.59051	0.158108		3.74862
3.61966	0.142783		3.76244
3.64822	0.128212		3.77643
3.67619	0.114402		3.7906
3.70357	0.101358		3.80492
3.73033	0.0890852		3.81941
3.75646	0.0775881		3.83405
3.78197	0.0668712		3.84884
3.80683	0.0569386		3.86377
3.83104	0.0477941		3.87884
3.85459	0.0394412		3.89404
3.87747	0.0318832		3.90936
3.89968	0.0251229		3.9248
3.92119	0.0191629		3.94035
3.94201	0.0140055		3.95601
3.96212	0.00965273		3.97177
3.98152	0.00610622		3.98763
4.00021	0.00336735		4.00358
4.01817	0.00143715		4.0196
4.03539	0.000316382		4.03571
4.05188	5.46274e-06		4.05188
4.06762	0.000504515		4.06812
4.0826	0.00181335		4.08442
4.09683	0.00393146		4.10076
4.1103	0.00685803		4.11716
4.123	0.0105919		4.13359
4.13492	0.0151318		4.15005
4.14607	0.0204758		4.16655
4.15644	0.0266219		4.18306
4.16601	0.0335677		4.19958
4.1748	0.0413106		4.21612
4.1828	0.0498477		4.23265
4.19	0.0591756		4.24918
4.1964	0.0692907		4.26569
4.202	0.0801892		4.28219
4.2068	0.0918669		4.29867
4.21079	0.104319		4.31511
4.21397	0.117542		4.33152
4.21635	0.131529		4.34788
4.21792	0.146275		4.36419
4.21867	0.161776		4.38045
4.21862	0.178024		4.39664
4.21776	0.195014		4.41277
4.21609	0.212739		4.42882
4.2136	0.231192		4.4448
4.21032	0.250367		4.46068
4.20622	0.270255		4.47647
4.20132	0.290849		4.49217
4.19561	0.312142		4.50776
4.18911	0.334125		4.52323
4.1818	0.35679		4.53859
4.1737	0.380127		4.55383
4.16481	0.404129		4.56894
4.15513	0.428785		4.58391
4.14466	0.454087		4.59875
4.13341	0.480024		4.61344
4.12139	0.506587		4.62797
4.10859	0.533765		4.64235
4.09502	0.561549		4.65657
4.08069	0.589926		4.67062
4.06561	0.618888		4.6845
4.04977	0.648421		4.69819
4.03319	0.678516		4.7117
4.01587	0.70916		4.72503
3.99782	0.740341		4.73816
3.97904	0.772048		4.75109
3.95954	0.804269		4.76381
3.93934	0.836991		4.77633
3.91843	0.870202		4.78863
3.89682	0.903888		4.80071
3.87453	0.938037		4.81257
3.85156	0.972636		4.8242
3.82793	1.00767		4.8356
3.80363	1.04313		4.84676
3.77868	1.079		4.85768
3.7531	1.11526		4.86836
3.72688	1.15191		4.87878
3.70004	1.18892		4.88896
3.67258	1.22629		4.89887
3.64453	1.26399		4.90853
3.61589	1.30202		4.91791
3.58667	1.34036		4.92704
3.55689	1.379		4.93588
3.52654	1.41791		4.94446
3.49566	1.4571		4.95275
3.46424	1.49653		4.96076
3.4323	1.5362		4.96849
3.39985	1.57608		4.97593
3.36691	1.61617		4.98308
3.33348	1.65646		4.98994
3.29959	1.69691		4.9965
3.26523	1.73753		5.00276
3.23044	1.77828		5.00872
3.19521	1.81917		5.01437
3.15956	1.86016		5.01973
3.12352	1.90125		5.02477
3.08708	1.94242		5.0295
3.05027	1.98366		5.03393
3.01309	2.02494		5.03804
2.97557	2.06626		5.04183
2.93772	2.10759		5.04531
2.89955	2.14892		5.04847
2.86108	2.19024		5.05131
2.82231	2.23153		5.05384
2.78328	2.27276		5.05604
2.74398	2.31394		5.05792
2.70444	2.35504		5.05948
2.66467	2.39604		5.06072
2.62469	2.43694		5.06163
2.58451	2.47771		5.06222
2.54415	2.51833		5.06248
2.53125	2.53125		5.0625
2.47063	2.59212		5.06274
2.41027	2.6532		5.06347
2.3502	2.71449		5.06469
2.29044	2.77594		5.06639
2.23102	2.83755		5.06857
2.17196	2.89928		5.07124
2.11328	2.96111		5.07439
2.055	3.02302		5.07802
1.99715	3.08499		5.08213
1.93974	3.14698		5.08672
1.88281	3.20898		5.09179
1.82637	3.27097		5.09733
1.77044	3.33291		5.10335
1.71504	3.39479		5.10983
1.66021	3.45658		5.11678
1.60595	3.51825		5.1242
1.55229	3.57979		5.13208
1.49924	3.64118		5.14042
1.44684	3.70237		5.14921
1.3951	3.76337		5.15846
1.34403	3.82413		5.16816
1.29367	3.88463		5.1783
1.24402	3.94487		5.18889
1.19511	4.0048		5.19991
1.14696	4.06441		5.21136
1.09958	4.12367		5.22325
1.05299	4.18256		5.23555
1.00721	4.24107		5.24828
0.962266	4.29916		5.26142
0.918164	4.35681		5.27497
0.874924	4.41401		5.28893
0.832563	4.47072		5.30328
0.791097	4.52694		5.31803
0.750542	4.58263		5.33317
0.710915	4.63777		5.34869
0.672229	4.69235		5.36458
0.6345	4.74635		5.38085
0.597742	4.79973		5.39747
0.56197	4.85249		5.41446
0.527197	4.9046		5.4318
0.493437	4.95604		5.44948
0.460702	5.00679		5.4675
0.429005	5.05684		5.48584
0.398358	5.10616		5.50452
0.368773	5.15473		5.5235
0.340262	5.20254		5.5428
0.312835	5.24956		5.5624
0.286503	5.29579		5.58229
0.261275	5.3412		5.60247
0.237163	5.38577		5.62293
0.214174	5.42948		5.64366
0.192318	5.47233		5.66465
0.171603	5.51429		5.68589
0.152037	5.55535		5.70739
0.133628	5.59549		5.72912
0.116382	5.6347		5.75108
0.100307	5.67296		5.77326
0.0854079	5.71025		5.79566
0.0716911	5.74657		5.81826
0.0591618	5.78189		5.84105
0.0478247	5.81621		5.86404
0.0376843	5.84951		5.8872
0.0287443	5.88178		5.91053
0.0210083	5.91301		5.93402
0.0144791	5.94318		5.95766
0.00915934	5.97229		5.98145
0.00505102	6.00031		6.00536
0.00215573	6.02725		6.02941
0.000474573	6.05309		6.05356
8.19412e-06	6.07781		6.07782
0.000756773	6.10142		6.10218
0.00272002	6.12391		6.12663
0.00589719	6.14525		6.15115
0.0102871	6.16545		6.17574
0.0158879	6.1845		6.20039
0.0226977	6.20238		6.22508
0.0307136	6.21911		6.24982
0.0399328	6.23465		6.27459
0.0503516	6.24902		6.29937
0.061966	6.26221		6.32417
0.0747715	6.2742		6.34897
0.0887633	6.285		6.37376
0.103936	6.2946		6.39854
0.120284	6.303		6.42329
0.1378	6.3102		6.448
0.156479	6.31618		6.47266
0.176312	6.32096		6.49727
0.197293	6.32452		6.52182
0.219413	6.32687		6.54629
0.242664	6.32801		6.57067
0.267036	6.32793		6.59497
0.292521	6.32664		6.61916
0.319108	6.32413		6.64324
0.346788	6.32041		6.66719
0.37555	6.31547		6.69102
0.405382	6.30933		6.71471
0.436274	6.30198		6.73825
0.468213	6.29342		6.76163
0.501187	6.28366		6.78485
0.535184	6.27271		6.80789
0.570191	6.26056		6.83075
0.606193	6.24722		6.85341
0.643177	6.23269		6.87587
0.68113	6.21699		6.89812
0.720036	6.20012		6.92016
0.75988	6.18208		6.94196
0.800648	6.16288		6.96353
0.842323	6.14253		6.98486
0.88489	6.12104		7.00593
0.928331	6.09841		7.02674
0.972632	6.07466		7.04729
1.01777	6.04978		7.06756
1.06374	6.0238		7.08754
1.11051	5.99672		7.10723
1.15807	5.96856		7.12663
1.2064	5.93931		7.14572
1.25549	5.909		7.16449
1.3053	5.87764		7.18294
1.35583	5.84523		7.20107
1.40706	5.8118		7.21886
1.45895	5.77735		7.2363
1.51151	5.74189		7.2534
1.5647	5.70545		7.27014
1.6185	5.66803		7.28652
1.67289	5.62964		7.30254
1.72786	5.59031		7.31818
1.78338	5.55005		7.33343
1.83943	5.50888		7.34831
1.89599	5.4668		7.36279
1.95303	5.42384		7.37687
2.01054	5.38001		7.39055
2.0685	5.33533		7.40383
2.12687	5.28981		7.41669
2.18564	5.24348		7.42913
2.24479	5.19636		7.44115
2.30429	5.14845		7.45274
2.36412	5.09978		7.4639
2.42426	5.05036		7.47462
2.48468	5.00022		7.48491
2.54537	4.94938		7.49475
2.60629	4.89785		7.50414
2.66742	4.84565		7.51308
2.72875	4.79281		7.52156
2.79024	4.73935		7.52959
2.85188	4.68528		7.53715
2.91363	4.63062		7.54425
2.97549	4.5754		7.55089
3.03741	4.51964		7.55705
3.09938	4.46336		7.56275
3.16138	4.40658		7.56796
3.22338	4.34933		7.57271
3.28536	4.29161		7.57697
3.34729	4.23347		7.58076
3.40915	4.17491		7.58406
3.47091	4.11597		7.58688
3.53256	4.05666		7.58922
3.59407	3.99701		7.59107
3.65541	3.93704		7.59244
3.71656	3.87677		7.59333
3.7775	3.81623		7.59373
3.79688	3.79688		7.59375
3.88818	3.70594		7.59411
3.97981	3.6154		7.59521
4.07173	3.5253		7.59703
4.16392	3.43566		7.59958
4.25632	3.34653		7.60286
4.34892	3.25794		7.60686
4.44167	3.16991		7.61158
4.53453	3.0825		7.61703
4.62748	2.99572		7.6232
4.72047	2.90961		7.63008
4.81347	2.82421		7.63768
4.90645	2.73955		7.646
4.99936	2.65566		7.65502
5.09218	2.57257		7.66475
5.18486	2.49031		7.67517
5.27738	2.40892		7.6863
5.36969	2.32843		7.69812
5.46176	2.24887		7.71063
5.55356	2.17026		7.72382
5.64505	2.09265		7.73769
5.73619	2.01605		7.75224
5.82695	1.9405		7.76745
5.9173	1.86603		7.78333
6.0072	1.79266		7.79986
6.09661	1.72043		7.81704
6.1855	1.64936		7.83487
6.27384	1.57948		7.85333
6.3616	1.51082		7.87242
6.44873	1.4434		7.89213
6.53521	1.37725		7.91246
6.62101	1.31239		7.93339
6.70608	1.24884		7.95493
6.7904	1.18665		7.97705
6.87394	1.12581		7.99975
6.95666	1.06637		8.02303
7.03853	1.00834		8.04687
7.11952	0.95175		8.07127
7.1996	0.896613		8.09621
7.27874	0.842955		8.12169
7.3569	0.790796		8.1477
7.43406	0.740155		8.17422
7.51019	0.691052		8.20124
7.58526	0.643507		8.22877
7.65924	0.597537		8.25677
7.7321	0.55316		8.28526
7.80381	0.510393		8.3142
7.87435	0.469252		8.3436
7.94368	0.429754		8.37344
8.01179	0.391913		8.40371
8.07865	0.355744		8.43439
8.14423	0.321261		8.46549
8.2085	0.288477		8.49697
8.27144	0.257404		8.52884
8.33303	0.228056		8.56108
8.39324	0.200442		8.59368
8.45205	0.174573		8.62662
8.50943	0.15046		8.65989
8.56537	0.128112		8.69349
8.61985	0.107537		8.72739
8.67284	0.0887427		8.76158
8.72432	0.0717371		8.79606
8.77427	0.0565264		8.8308
8.82268	0.0431165		8.86579
8.86952	0.0315124		8.90103
8.91477	0.0217186		8.93649
8.95843	0.013739		8.97217
9.00047	0.00757653		9.00805
9.04087	0.0032336		9.04411
9.07963	0.00071186		9.08034
9.11672	1.22912e-05		9.11673
9.15214	0.00113516		9.15327
9.18586	0.00408003		9.18994
9.21787	0.00884578		9.22672
9.24817	0.0154306		9.26361
9.27675	0.0238319		9.30058
9.30358	0.0340465		9.33762
9.32866	0.0460705		9.37473
9.35198	0.0598992		9.41188
9.37353	0.0755273		9.44906
9.39331	0.0929489		9.48626
9.4113	0.112157		9.52346
9.4275	0.133145		9.56065
9.44191	0.155904		9.59781
9.4545	0.180426		9.63493
9.4653	0.2067		9.672
9.47428	0.234718		9.70899
9.48144	0.264468		9.74591
9.48679	0.29594		9.78273
9.49031	0.329119		9.81943
9.49202	0.363995		9.85601
9.4919	0.400554		9.89245
9.48996	0.438781		9.92874
9.48619	0.478662		9.96486
9.48061	0.520182		10.0008
9.47321	0.563325		10.0365
9.46399	0.608073		10.0721
9.45297	0.654411		10.1074
9.44013	0.70232		10.1425
9.42549	0.751781		10.1773
9.40906	0.802776		10.2118
9.39083	0.855286		10.2461
9.37083	0.909289		10.2801
9.34904	0.964766		10.3138
9.32549	1.02169		10.3472
9.30018	1.08005		10.3802
9.27312	1.13982		10.4129
9.24433	1.20097		10.4453
9.2138	1.26348		10.4773
9.18156	1.32733		10.5089
9.14762	1.3925		10.5401
9.11198	1.45895		10.5709
9.07468	1.52666		10.6013
9.0357	1.59561		10.6313
8.99508	1.66577		10.6609
8.95283	1.73711		10.6899
8.90897	1.80961		10.7186
8.8635	1.88323		10.7467
8.81646	1.95795		10.7744
8.76785	2.03375		10.8016
8.7177	2.11058		10.8283
8.66602	2.18843		10.8545
8.61284	2.26726		10.8801
8.55817	2.34704		10.9052
8.50204	2.42775		10.9298
8.44447	2.50934		10.9538
8.38547	2.59179		10.9773
8.32508	2.67507		11.0002
8.26331	2.75915		11.0225
8.2002	2.84398		11.0442
8.13576	2.92955		11.0653
8.07001	3.01582		11.0858
8.00299	3.10275		11.1057
7.93472	3.19031		11.125
7.86523	3.27847		11.1437
7.79453	3.36719		11.1617
7.72267	3.45644		11.1791
7.64966	3.54619		11.1958
7.57554	3.63639		11.2119
7.50033	3.72703		11.2274
7.42407	3.81805		11.2421
7.34677	3.90943		11.2562
7.26848	4.00113		11.2696
7.18922	4.09312		11.2823
7.10902	4.18536		11.2944
7.02791	4.27782		11.3057
6.94593	4.37045		11.3164
6.8631	4.46323		11.3263
6.77946	4.55612		11.3356
6.69504	4.64908		11.3441
6.60987	4.74207		11.3519
6.52399	4.83507		11.3591
6.43742	4.92804		11.3655
6.3502	5.02093		11.3711
6.26237	5.11372		11.3761
6.17395	5.20637		11.3803
6.08499	5.29884		11.3838
5.99551	5.3911		11.3866
5.90555	5.48311		11.3887
5.81515	5.57484		11.39
5.72434	5.66625		11.3906

## Sheet: Data for Fig. 2(d)
light intensity on WG1	light intensity on WG2		total light intensity (inset)
0.5	0.5		1
0.507983	0.491985		0.999968
0.515932	0.48394		0.999872
0.523842	0.47587		0.999712
0.531711	0.467777		0.999488
0.539536	0.459664		0.999201
0.547314	0.451535		0.998849
0.555042	0.443393		0.998434
0.562716	0.43524		0.997956
0.570335	0.42708		0.997415
0.577894	0.418916		0.99681
0.585392	0.410751		0.996143
0.592824	0.402589		0.995413
0.600189	0.394432		0.994621
0.607484	0.386283		0.993767
0.614705	0.378146		0.992852
0.621851	0.370024		0.991875
0.628917	0.36192		0.990837
0.635902	0.353837		0.989739
0.642803	0.345778		0.988581
0.649617	0.337746		0.987363
0.656341	0.329745		0.986086
0.662974	0.321777		0.98475
0.669512	0.313845		0.983357
0.675953	0.305953		0.981905
0.682294	0.298103		0.980397
0.688533	0.290299		0.978832
0.694668	0.282543		0.977211
0.700696	0.274839		0.975535
0.706615	0.267189		0.973805
0.712423	0.259597		0.97202
0.718117	0.252065		0.970182
0.723695	0.244596		0.968292
0.729156	0.237194		0.96635
0.734496	0.22986		0.964356
0.739715	0.222598		0.962313
0.744809	0.21541		0.96022
0.749778	0.2083		0.958078
0.754618	0.20127		0.955888
0.759329	0.194322		0.953651
0.763908	0.18746		0.951368
0.768354	0.180686		0.94904
0.772665	0.174002		0.946667
0.776839	0.167412		0.944251
0.780875	0.160918		0.941792
0.784771	0.154521		0.939292
0.788525	0.148225		0.936751
0.792137	0.142033		0.93417
0.795605	0.135945		0.93155
0.798927	0.129966		0.928893
0.802102	0.124097		0.926199
0.805129	0.11834		0.923469
0.808008	0.112697		0.920705
0.810735	0.107171		0.917907
0.813312	0.101765		0.915077
0.815736	0.0964786		0.912215
0.818007	0.0913156		0.909323
0.820124	0.0862775		0.906402
0.822086	0.0813663		0.903452
0.823893	0.0765838		0.900476
0.825542	0.0719319		0.897474
0.827035	0.0674124		0.894448
0.828371	0.063027		0.891398
0.829548	0.0587774		0.888325
0.830567	0.0546652		0.885232
0.831427	0.050692		0.882119
0.832127	0.0468594		0.878987
0.832668	0.0431687		0.875837
0.833049	0.0396215		0.872671
0.833271	0.036219		0.86949
0.833332	0.0329627		0.866295
0.833234	0.0298537		0.863087
0.832975	0.0268932		0.859868
0.832557	0.0240823		0.856639
0.831979	0.0214223		0.853401
0.831241	0.018914		0.850155
0.830344	0.0165584		0.846903
0.829289	0.0143564		0.843645
0.828075	0.012309		0.840384
0.826703	0.0104168		0.837119
0.825173	0.00868061		0.833854
0.823487	0.00710108		0.830588
0.821644	0.00567881		0.827323
0.819646	0.00441436		0.824061
0.817493	0.00330821		0.820802
0.815187	0.00236079		0.817548
0.812727	0.00157245		0.8143
0.810115	0.000943509		0.811059
0.807352	0.000474197		0.807827
0.804439	0.000164697		0.804604
0.801378	1.51287e-05		0.801393
0.798168	2.55497e-05		0.798194
0.794812	0.000195956		0.795008
0.791311	0.000526281		0.791837
0.787666	0.0010164		0.788682
0.783878	0.00166612		0.785544
0.77995	0.0024752		0.782425
0.775882	0.00344332		0.779325
0.771676	0.00457012		0.776246
0.767333	0.00585515		0.773188
0.762856	0.00729794		0.770154
0.758247	0.00889791		0.767144
0.753505	0.0106545		0.76416
0.748635	0.0125669		0.761202
0.743637	0.0146345		0.758272
0.738514	0.0168565		0.75537
0.733267	0.0192321		0.752499
0.727898	0.0217602		0.749658
0.72241	0.02444		0.74685
0.716805	0.0272704		0.744075
0.711084	0.0302503		0.741334
0.70525	0.0333785		0.738629
0.699306	0.036654		0.73596
0.693252	0.0400754		0.733328
0.687093	0.0436414		0.730734
0.68083	0.0473506		0.728181
0.674465	0.0512017		0.725667
0.668002	0.055193		0.723195
0.661442	0.0593232		0.720765
0.654788	0.0635906		0.718378
0.648042	0.0679936		0.716036
0.641208	0.0725304		0.713738
0.634287	0.0771994		0.711486
0.627283	0.0819988		0.709282
0.620198	0.0869266		0.707124
0.613035	0.0919811		0.705016
0.605796	0.0971602		0.702956
0.598485	0.102462		0.700947
0.591104	0.107885		0.698988
0.583656	0.113426		0.697081
0.576144	0.119083		0.695227
0.56857	0.124855		0.693425
0.560939	0.130739		0.691677
0.553251	0.136732		0.689984
0.545512	0.142833		0.688345
0.537723	0.14904		0.686763
0.529887	0.155349		0.685236
0.522008	0.161758		0.683766
0.514089	0.168265		0.682354
0.506132	0.174868		0.681
0.498141	0.181563		0.679704
0.490118	0.188349		0.678468
0.482068	0.195223		0.67729
0.473992	0.202181		0.676173
0.465894	0.209222		0.675116
0.457777	0.216342		0.67412
0.449645	0.22354		0.673185
0.4415	0.230811		0.672311
0.433345	0.238154		0.671499
0.425184	0.245566		0.67075
0.41702	0.253043		0.670062
0.408855	0.260583		0.669438
0.400694	0.268183		0.668876
0.392538	0.27584		0.668378
0.384392	0.283551		0.667943
0.376258	0.291313		0.667571
0.36814	0.299123		0.667263
0.360041	0.306978		0.667019
0.351963	0.314876		0.666839
0.34391	0.322813		0.666722
0.335885	0.330785		0.66667
0.333333	0.333333		0.666667
0.32799	0.338656		0.666645
0.322627	0.343955		0.666581
0.317247	0.349228		0.666475
0.311851	0.354474		0.666326
0.306443	0.359691		0.666134
0.301023	0.364876		0.6659
0.295595	0.370028		0.665623
0.29016	0.375144		0.665304
0.28472	0.380223		0.664943
0.279277	0.385263		0.66454
0.273834	0.390261		0.664095
0.268393	0.395216		0.663609
0.262955	0.400126		0.663081
0.257522	0.404989		0.662511
0.252098	0.409804		0.661901
0.246683	0.414567		0.66125
0.24128	0.419278		0.660558
0.235891	0.423935		0.659826
0.230519	0.428535		0.659054
0.225164	0.433078		0.658242
0.21983	0.437561		0.657391
0.214518	0.441983		0.6565
0.20923	0.446341		0.655571
0.203968	0.450635		0.654603
0.198735	0.454863		0.653598
0.193533	0.459022		0.652555
0.188362	0.463112		0.651474
0.183226	0.467131		0.650357
0.178126	0.471077		0.649203
0.173065	0.474949		0.648013
0.168043	0.478745		0.646788
0.163064	0.482464		0.645528
0.158129	0.486104		0.644233
0.15324	0.489664		0.642904
0.148399	0.493143		0.641542
0.143607	0.49654		0.640146
0.138867	0.499852		0.638719
0.13418	0.503079		0.637259
0.129548	0.506219		0.635768
0.124973	0.509272		0.634246
0.120457	0.512236		0.632693
0.116002	0.51511		0.631112
0.111608	0.517893		0.629501
0.107278	0.520583		0.627861
0.103014	0.52318		0.626194
0.0988169	0.525683		0.6245
0.0946884	0.528091		0.62278
0.0906303	0.530403		0.621033
0.086644	0.532618		0.619262
0.0827311	0.534735		0.617466
0.0788931	0.536753		0.615646
0.0751314	0.538672		0.613803
0.0714476	0.54049		0.611938
0.067843	0.542208		0.610051
0.0643191	0.543824		0.608143
0.060877	0.545338		0.606215
0.0575183	0.546749		0.604268
0.0542442	0.548057		0.602302
0.0510559	0.549262		0.600318
0.0479546	0.550362		0.598316
0.0449416	0.551357		0.596299
0.042018	0.552247		0.594265
0.0391849	0.553032		0.592217
0.0364435	0.553711		0.590155
0.0337947	0.554284		0.588079
0.0312396	0.554751		0.585991
0.0287791	0.555112		0.583891
0.0264143	0.555366		0.581781
0.024146	0.555514		0.57966
0.0219751	0.555555		0.57753
0.0199024	0.555489		0.575392
0.0179288	0.555317		0.573246
0.0160549	0.555038		0.571093
0.0142815	0.554652		0.568934
0.0126093	0.554161		0.56677
0.0110389	0.553563		0.564602
0.00957096	0.552859		0.56243
0.00820599	0.55205		0.560256
0.00694453	0.551135		0.55808
0.00578707	0.550115		0.555903
0.00473405	0.548991		0.553725
0.00378588	0.547763		0.551549
0.00294291	0.546431		0.549374
0.00220548	0.544996		0.547201
0.00157386	0.543458		0.545032
0.0010483	0.541818		0.542866
0.000629006	0.540077		0.540706
0.000316131	0.538235		0.538551
0.000109798	0.536293		0.536403
1.00858e-05	0.534252		0.534262
1.70331e-05	0.532112		0.532129
0.000130637	0.529875		0.530005
0.000350854	0.527541		0.527891
0.0006776	0.525111		0.525788
0.00111075	0.522585		0.523696
0.00165013	0.519966		0.521617
0.00229555	0.517254		0.51955
0.00304675	0.51445		0.517497
0.00390344	0.511556		0.515459
0.00486529	0.508571		0.513436
0.00593194	0.505498		0.51143
0.00710298	0.502337		0.50944
0.00837795	0.49909		0.507468
0.00975636	0.495758		0.505515
0.0112377	0.492343		0.50358
0.0128214	0.488845		0.501666
0.0145068	0.485265		0.499772
0.0162933	0.481607		0.4979
0.0181802	0.47787		0.49605
0.0201668	0.474056		0.494223
0.0222524	0.470167		0.492419
0.024436	0.466204		0.49064
0.0267169	0.462168		0.488885
0.0290943	0.458062		0.487156
0.0315671	0.453887		0.485454
0.0341344	0.449644		0.483778
0.0367954	0.445334		0.48213
0.0395488	0.440961		0.48051
0.0423937	0.436525		0.478919
0.045329	0.432028		0.477357
0.0483536	0.427472		0.475825
0.0514663	0.422858		0.474324
0.0546658	0.418189		0.472854
0.0579511	0.413465		0.471416
0.0613207	0.40869		0.47001
0.0647735	0.403864		0.468638
0.0683081	0.39899		0.467298
0.071923	0.394069		0.465992
0.0756171	0.389104		0.464721
0.0793887	0.384096		0.463484
0.0832366	0.379047		0.462283
0.0871591	0.373959		0.461118
0.0911549	0.368834		0.459989
0.0952223	0.363675		0.458897
0.0993598	0.358482		0.457842
0.103566	0.353258		0.456824
0.107839	0.348006		0.455844
0.112177	0.342726		0.454903
0.116579	0.337421		0.454
0.121042	0.332094		0.453136
0.125566	0.326746		0.452312
0.130148	0.321379		0.451527
0.134787	0.315995		0.450782
0.139481	0.310596		0.450077
0.144228	0.305185		0.449413
0.149026	0.299763		0.44879
0.153874	0.294333		0.448207
0.158769	0.288897		0.447666
0.16371	0.283456		0.447166
0.168695	0.278013		0.446708
0.173722	0.27257		0.446292
0.178788	0.267129		0.445917
0.183893	0.261692		0.445585
0.189034	0.256261		0.445295
0.194208	0.250839		0.445047
0.199415	0.245427		0.444842
0.204652	0.240027		0.444679
0.209917	0.234642		0.444559
0.215208	0.229273		0.444482
0.220523	0.223923		0.444447
0.222222	0.222222		0.444444
0.22577	0.21866		0.44443
0.229303	0.215084		0.444388
0.232819	0.211498		0.444316
0.236316	0.207901		0.444217
0.239794	0.204295		0.444089
0.243251	0.200682		0.443933
0.246685	0.197063		0.443749
0.250096	0.19344		0.443536
0.253482	0.189813		0.443295
0.256842	0.186185		0.443027
0.260174	0.182556		0.44273
0.263477	0.178928		0.442406
0.266751	0.175303		0.442054
0.269993	0.171681		0.441674
0.273202	0.168065		0.441267
0.276378	0.164455		0.440833
0.279519	0.160853		0.440372
0.282623	0.157261		0.439884
0.28569	0.153679		0.439369
0.288719	0.150109		0.438828
0.291707	0.146553		0.43826
0.294655	0.143012		0.437667
0.297561	0.139487		0.437047
0.300423	0.135979		0.436402
0.303242	0.13249		0.435732
0.306015	0.129022		0.435036
0.308741	0.125575		0.434316
0.31142	0.122151		0.433571
0.314051	0.118751		0.432802
0.316632	0.115376		0.432009
0.319163	0.112029		0.431192
0.321642	0.108709		0.430352
0.324069	0.105419		0.429489
0.326443	0.10216		0.428603
0.328762	0.0989324		0.427695
0.331026	0.0957379		0.426764
0.333235	0.0925778		0.425812
0.335386	0.0894532		0.424839
0.33748	0.0863655		0.423845
0.339515	0.0833156		0.42283
0.341491	0.0803049		0.421796
0.343407	0.0773344		0.420741
0.345262	0.0744054		0.419667
0.347055	0.0715189		0.418574
0.348787	0.068676		0.417463
0.350456	0.0658779		0.416334
0.352061	0.0631256		0.415187
0.353602	0.0604202		0.414022
0.355079	0.0577627		0.412841
0.35649	0.0551541		0.411644
0.357835	0.0525954		0.410431
0.359114	0.0500876		0.409202
0.360327	0.0476318		0.407959
0.361472	0.0452287		0.406701
0.362549	0.0428794		0.405429
0.363559	0.0405847		0.404143
0.3645	0.0383455		0.402845
0.365372	0.0361628		0.401534
0.366174	0.0340372		0.400212
0.366908	0.0319697		0.398878
0.367571	0.0299611		0.397532
0.368165	0.028012		0.396177
0.368688	0.0261233		0.394811
0.369141	0.0242956		0.393436
0.369523	0.0225298		0.392053
0.369834	0.0208264		0.390661
0.370075	0.0191861		0.389261
0.370244	0.0176096		0.387854
0.370343	0.0160974		0.38644
0.37037	0.0146501		0.38502
0.370326	0.0132683		0.383594
0.370211	0.0119525		0.382164
0.370025	0.0107033		0.380728
0.369768	0.00952101		0.379289
0.36944	0.0084062		0.377847
0.369042	0.00735928		0.376401
0.368573	0.00638064		0.374953
0.368033	0.00547066		0.373504
0.367423	0.00462969		0.372053
0.366744	0.00385805		0.370602
0.365994	0.00315603		0.36915
0.365175	0.00252392		0.367699
0.364287	0.00196194		0.366249
0.36333	0.00147032		0.364801
0.362305	0.00104924		0.363354
0.361212	0.000698868		0.361911
0.360051	0.000419337		0.360471
0.358823	0.000210754		0.359034
0.357529	7.31986e-05		0.357602
0.356168	6.72387e-06		0.356175
0.354741	1.13554e-05		0.354753
0.35325	8.70914e-05		0.353337
0.351694	0.000233903		0.351928
0.350074	0.000451733		0.350525
0.34839	0.000740499		0.349131
0.346644	0.00110009		0.347744
0.344836	0.00153037		0.346367
0.342967	0.00203116		0.344998
0.341037	0.00260229		0.343639
0.339047	0.00324353		0.342291
0.336998	0.00395463		0.340953
0.334891	0.00473532		0.339627
0.332727	0.0055853		0.338312
0.330505	0.00650424		0.33701
0.328228	0.0074918		0.33572
0.325896	0.00854759		0.334444
0.32351	0.0096712		0.333182
0.321071	0.0108622		0.331933
0.31858	0.0121202		0.3307
0.316037	0.0134446		0.329482
0.313445	0.0148349		0.328279
0.310802	0.0162907		0.327093
0.308112	0.0178113		0.325923
0.305375	0.0193962		0.324771
0.302591	0.0210447		0.323636
0.299762	0.0227563		0.322519
0.29689	0.0245302		0.32142
0.293974	0.0263659		0.32034
0.291017	0.0282625		0.319279
0.288019	0.0302194		0.318238
0.284981	0.0322357		0.317217
0.281905	0.0343108		0.316216
0.278792	0.0364439		0.315236
0.275643	0.0386341		0.314278
0.27246	0.0408805		0.31334
0.269243	0.0431823		0.312425
0.265993	0.0455387		0.311532
0.262713	0.0479487		0.310661
0.259403	0.0504114		0.309814
0.256064	0.0529258		0.30899
0.252698	0.0554911		0.308189
0.249306	0.0581061		0.307412
0.24589	0.0607699		0.306659
0.24245	0.0634815		0.305931
0.238988	0.0662398		0.305228
0.235505	0.0690439		0.304549
0.232004	0.0718925		0.303896
0.228484	0.0747846		0.303269
0.224948	0.0777191		0.302667
0.221396	0.0806948		0.302091
0.21783	0.0837107		0.301541
0.214252	0.0867656		0.301018
0.210663	0.0898582		0.300521
0.207064	0.0929875		0.300052
0.203457	0.0961521		0.299609
0.199842	0.0993509		0.299193
0.196222	0.102583		0.298805
0.192598	0.105846		0.298444
0.188971	0.10914		0.298111
0.185342	0.112463		0.297805
0.181713	0.115815		0.297528
0.178086	0.119192		0.297278
0.174461	0.122595		0.297057
0.170841	0.126022		0.296863
0.167226	0.129472		0.296698
0.163618	0.132944		0.296561
0.160018	0.136435		0.296453
0.156428	0.139945		0.296373
0.152849	0.143472		0.296321
0.149282	0.147016		0.296298
0.148148	0.148148		0.296296
0.145773	0.150514		0.296287
0.14339	0.152869		0.296258
0.140998	0.155213		0.296211
0.138601	0.157544		0.296145
0.136197	0.159863		0.296059
0.133788	0.162167		0.295955
0.131376	0.164457		0.295832
0.12896	0.166731		0.295691
0.126542	0.168988		0.29553
0.124123	0.171228		0.295351
0.121704	0.173449		0.295153
0.119286	0.175652		0.294937
0.116869	0.177834		0.294703
0.114454	0.179995		0.29445
0.112043	0.182135		0.294178
0.109637	0.184252		0.293889
0.107236	0.186346		0.293581
0.104841	0.188415		0.293256
0.102453	0.19046		0.292913
0.100073	0.192479		0.292552
0.0977021	0.194472		0.292174
0.0953412	0.196437		0.291778
0.0929911	0.198374		0.291365
0.0906526	0.200282		0.290935
0.0883268	0.202161		0.290488
0.0860145	0.20401		0.290024
0.0837165	0.205828		0.289544
0.0814338	0.207614		0.289047
0.0791672	0.209367		0.288535
0.0769176	0.211088		0.288006
0.0746859	0.212775		0.287461
0.072473	0.214428		0.286901
0.0702796	0.216046		0.286326
0.0681066	0.217629		0.285735
0.0659549	0.219175		0.28513
0.0638253	0.220684		0.28451
0.0617185	0.222156		0.283875
0.0596355	0.223591		0.283226
0.057577	0.224986		0.282563
0.0555437	0.226343		0.281887
0.0535366	0.22766		0.281197
0.0515563	0.228938		0.280494
0.0496036	0.230174		0.279778
0.0476793	0.23137		0.27905
0.045784	0.232525		0.278309
0.0439186	0.233637		0.277556
0.0420837	0.234707		0.276791
0.0402801	0.235735		0.276015
0.0385084	0.236719		0.275227
0.0367694	0.23766		0.274429
0.0350636	0.238557		0.27362
0.0333918	0.23941		0.272801
0.0317545	0.240218		0.271972
0.0301525	0.240981		0.271134
0.0285862	0.2417		0.270286
0.0270565	0.242373		0.269429
0.0255637	0.243		0.268563
0.0241085	0.243581		0.26769
0.0226915	0.244116		0.266808
0.0213132	0.244605		0.265918
0.019974	0.245048		0.265022
0.0186747	0.245443		0.264118
0.0174155	0.245792		0.263208
0.0161971	0.246094		0.262291
0.0150199	0.246349		0.261368
0.0138843	0.246556		0.26044
0.0127907	0.246716		0.259507
0.0117397	0.246829		0.258569
0.0107316	0.246895		0.257627
0.00976672	0.246913		0.25668
0.00884553	0.246884		0.25573
0.00796835	0.246807		0.254776
0.00713551	0.246683		0.253819
0.00634734	0.246512		0.25286
0.00560414	0.246294		0.251898
0.00490619	0.246028		0.250934
0.00425376	0.245715		0.249969
0.00364711	0.245355		0.249003
0.00308646	0.244949		0.248035
0.00257203	0.244496		0.247068
0.00210402	0.243996		0.2461
0.00168261	0.24345		0.245133
0.00130796	0.242858		0.244166
0.000980212	0.24222		0.243201
0.000699493	0.241537		0.242236
0.000465912	0.240808		0.241274
0.000279558	0.240034		0.240314
0.000140503	0.239216		0.239356
4.8799e-05	0.238352		0.238401
4.48258e-06	0.237445		0.23745
7.57028e-06	0.236494		0.236502
5.8061e-05	0.2355		0.235558
0.000155935	0.234462		0.234618
0.000301156	0.233382		0.233684
0.000493666	0.23226		0.232754
0.000733393	0.231096		0.23183
0.00102024	0.229891		0.230911
0.00135411	0.228645		0.229999
0.00173486	0.227358		0.229093
0.00216235	0.226032		0.228194
0.00263642	0.224666		0.227302
0.00315688	0.223261		0.226418
0.00372353	0.221818		0.225541
0.00433616	0.220337		0.224673
0.00499453	0.218819		0.223813
0.00569839	0.217264		0.222963
0.00644747	0.215674		0.222121
0.00724147	0.214047		0.221289
0.00808011	0.212387		0.220467
0.00896304	0.210692		0.219655
0.00988994	0.208963		0.218853
0.0108604	0.207202		0.218062
0.0118742	0.205408		0.217282
0.0129308	0.203583		0.216514
0.0140298	0.201727		0.215757
0.0151709	0.199842		0.215012
0.0163535	0.197926		0.21428
0.0175772	0.195983		0.21356
0.0188417	0.194011		0.212853
0.0201462	0.192012		0.212159
0.0214905	0.189987		0.211478
0.0228739	0.187937		0.210811
0.0242959	0.185862		0.210158
0.025756	0.183762		0.209518
0.0272537	0.18164		0.208894
0.0287882	0.179495		0.208283
0.0303591	0.177329		0.207688
0.0319658	0.175142		0.207108
0.0336076	0.172935		0.206543
0.0352839	0.170709		0.205993
0.036994	0.168465		0.205459
0.0387374	0.166204		0.204941
0.0405133	0.163926		0.20444
0.042321	0.161633		0.203954
0.0441599	0.159325		0.203485
0.0460292	0.157004		0.203033
0.0479283	0.154669		0.202597
0.0498564	0.152323		0.202179
0.0518127	0.149965		0.201778
0.0537965	0.147597		0.201394
0.0558071	0.14522		0.201027
0.0578437	0.142835		0.200679
0.0599055	0.140442		0.200348
0.0619916	0.138043		0.200034
0.0641014	0.135638		0.199739
0.066234	0.133228		0.199462
0.0683885	0.130815		0.199203
0.0705642	0.128399		0.198963
0.0727602	0.12598		0.198741
0.0749756	0.123561		0.198537
0.0772097	0.121142		0.198352
0.0794615	0.118724		0.198186
0.0817302	0.116308		0.198038
0.084015	0.113894		0.197909
0.0863149	0.111484		0.197799
0.088629	0.109079		0.197708
0.0909566	0.106679		0.197635
0.0932966	0.104285		0.197582
0.0956481	0.101899		0.197547
0.0980104	0.0995214		0.197532
0.0987654	0.0987654		0.197531
0.100342	0.0971821		0.197525
0.101912	0.0955931		0.197506
0.103475	0.093999		0.197474
0.105029	0.0924004		0.19743
0.106575	0.0907979		0.197373
0.108111	0.0891921		0.197304
0.109638	0.0875837		0.197222
0.111154	0.0859733		0.197127
0.112659	0.0843615		0.19702
0.114152	0.0827489		0.196901
0.115633	0.0811361		0.196769
0.117101	0.0795237		0.196625
0.118556	0.0779125		0.196468
0.119997	0.0763029		0.1963
0.121423	0.0746956		0.196119
0.122835	0.0730912		0.195926
0.124231	0.0714904		0.195721
0.12561	0.0698937		0.195504
0.126973	0.0683018		0.195275
0.128319	0.0667153		0.195035
0.129648	0.0651347		0.194782
0.130958	0.0635608		0.194519
0.132249	0.061994		0.194243
0.133522	0.0604351		0.193957
0.134774	0.0588845		0.193659
0.136007	0.057343		0.19335
0.137218	0.055811		0.193029
0.138409	0.0542892		0.192698
0.139578	0.0527781		0.192356
0.140726	0.0512784		0.192004
0.14185	0.0497906		0.191641
0.142952	0.0483153		0.191268
0.144031	0.0468531		0.190884
0.145086	0.0454044		0.19049
0.146117	0.0439699		0.190086
0.147123	0.0425502		0.189673
0.148104	0.0411457		0.18925
0.14906	0.039757		0.188817
0.149991	0.0383846		0.188376
0.150895	0.0370292		0.187925
0.151774	0.0356911		0.187465
0.152625	0.0343709		0.186996
0.15345	0.0330691		0.186519
0.154247	0.0317862		0.186033
0.155016	0.0305227		0.185539
0.155758	0.0292791		0.185037
0.156472	0.0280558		0.184527
0.157156	0.0268534		0.18401
0.157813	0.0256723		0.183485
0.15844	0.0245129		0.182953
0.159038	0.0233757		0.182414
0.159606	0.0222612		0.181868
0.160145	0.0211697		0.181315
0.160654	0.0201016		0.180756
0.161133	0.0190575		0.180191
0.161582	0.0180376		0.179619
0.162	0.0170425		0.179042
0.162387	0.0160723		0.17846
0.162744	0.0151277		0.177872
0.16307	0.0142088		0.177279
0.163365	0.013316		0.176681
0.163629	0.0124498		0.176079
0.163861	0.0116103		0.175472
0.164063	0.0107981		0.174861
0.164232	0.0100132		0.174246
0.164371	0.00925617		0.173627
0.164478	0.00852715		0.173005
0.164553	0.00782647		0.172379
0.164597	0.00715438		0.171751
0.164609	0.00651115		0.17112
0.164589	0.00589702		0.170486
0.164538	0.00531223		0.169851
0.164456	0.00475701		0.169213
0.164341	0.00423156		0.168573
0.164196	0.00373609		0.167932
0.164019	0.00327079		0.167289
0.16381	0.00283584		0.166646
0.16357	0.00243141		0.166002
0.163299	0.00205764		0.165357
0.162997	0.00171469		0.164712
0.162664	0.00140268		0.164067
0.1623	0.00112174		0.163422
0.161905	0.000871973		0.162777
0.16148	0.000653475		0.162134
0.161025	0.000466329		0.161491
0.160539	0.000310608		0.160849
0.160023	0.000186372		0.160209
0.159477	9.36684e-05		0.159571
0.158902	3.25327e-05		0.158934
0.158297	2.98839e-06		0.1583
0.157663	5.04685e-06		0.157668
0.157	3.87073e-05		0.157039
0.156308	0.000103957		0.156412
0.155588	0.00020077		0.155789
0.15484	0.000329111		0.155169
0.154064	0.000488929		0.154553
0.153261	0.000680163		0.153941
0.15243	0.00090274		0.153332
0.151572	0.00115657		0.152729
0.150688	0.00144157		0.152129
0.149777	0.00175761		0.151535
0.148841	0.00210459		0.150945
0.147879	0.00248235		0.150361
0.146891	0.00289077		0.149782
0.145879	0.00332969		0.149209
0.144843	0.00379893		0.148642
0.143782	0.00429831		0.148081
0.142698	0.00482765		0.147526
0.141591	0.00538674		0.146978
0.140461	0.00597536		0.146436
0.139309	0.00659329		0.145902
0.138134	0.0072403		0.145375
0.136939	0.00791613		0.144855
0.135722	0.00862052		0.144343
0.134485	0.00935321		0.143838
0.133228	0.0101139		0.143342
0.131951	0.0109023		0.142853
0.130655	0.0117182		0.142373
0.129341	0.0125611		0.141902
0.128008	0.0134308		0.141439
0.126658	0.014327		0.140985
0.125291	0.0152493		0.140541
0.123908	0.0161973		0.140105
0.122508	0.0171707		0.139679
0.121093	0.0181691		0.139262
0.119663	0.0191921		0.138856
0.118219	0.0202394		0.138459
0.116761	0.0213105		0.138072
0.11529	0.0224051		0.137695
0.113806	0.0235226		0.137329
0.11231	0.0246627		0.136973
0.110803	0.0258249		0.136628
0.109284	0.0270088		0.136293
0.107755	0.028214		0.135969
0.106217	0.0294399		0.135657
0.104669	0.0306862		0.135355
0.103113	0.0319522		0.135065
0.101548	0.0332376		0.134786
0.0999767	0.0345418		0.134519
0.0983982	0.0358644		0.134263
0.0968135	0.0372048		0.134018
0.0952233	0.0385625		0.133786
0.093628	0.039937		0.133565
0.0920285	0.0413278		0.133356
0.0904252	0.0427343		0.133159
0.0888188	0.044156		0.132975
0.0872098	0.0455923		0.132802
0.085599	0.0470428		0.132642
0.083987	0.0485068		0.132494
0.0823742	0.0499837		0.132358
0.0807615	0.0514731		0.132235
0.0791493	0.0529743		0.132124
0.0775384	0.0544868		0.132025
0.0759293	0.05601		0.131939
0.0743226	0.0575433		0.131866
0.072719	0.059086		0.131805
0.0711191	0.0606377		0.131757
0.0695235	0.0621977		0.131721
0.0679328	0.0637654		0.131698
0.0663476	0.0653403		0.131688
0.0658436	0.0658436		0.131687
0.0647881	0.0668949		0.131683
0.0637287	0.0679417		0.13167
0.062666	0.0689833		0.131649
0.0616002	0.0700196		0.13162
0.0605319	0.0710501		0.131582
0.0594614	0.0720743		0.131536
0.0583892	0.0730919		0.131481
0.0573155	0.0741026		0.131418
0.056241	0.0751058		0.131347
0.0551659	0.0761013		0.131267
0.0540907	0.0770886		0.131179
0.0530158	0.0780674		0.131083
0.0519416	0.0790373		0.130979
0.0508686	0.0799979		0.130866
0.0497971	0.0809488		0.130746
0.0487275	0.0818898		0.130617
0.0476603	0.0828204		0.130481
0.0465958	0.0837402		0.130336
0.0455345	0.0846489		0.130183
0.0444769	0.0855463		0.130023
0.0434232	0.0864318		0.129855
0.0423739	0.0873052		0.129679
0.0413294	0.0881662		0.129496
0.0402901	0.0890143		0.129304
0.0392564	0.0898494		0.129106
0.0382286	0.090671		0.1289
0.0372073	0.0914789		0.128686
0.0361928	0.0922727		0.128466
0.0351854	0.0930522		0.128238
0.0341856	0.093817		0.128003
0.0331938	0.0945669		0.127761
0.0322102	0.0953015		0.127512
0.0312354	0.0960205		0.127256
0.0302696	0.0967238		0.126993
0.0293133	0.097411		0.126724
0.0283668	0.0980819		0.126449
0.0274305	0.0987362		0.126167
0.0265047	0.0993736		0.125878
0.0255898	0.0999939		0.125584
0.0246861	0.100597		0.125283
0.023794	0.101182		0.124976
0.0229139	0.10175		0.124664
0.022046	0.1023		0.124346
0.0211908	0.102831		0.124022
0.0203485	0.103344		0.123693
0.0195194	0.103839		0.123358
0.0187039	0.104314		0.123018
0.0179023	0.104771		0.122673
0.0171149	0.105208		0.122323
0.0163419	0.105627		0.121969
0.0155838	0.106025		0.121609
0.0148408	0.106404		0.121245
0.0141131	0.106764		0.120877
0.0134011	0.107103		0.120504
0.012705	0.107422		0.120127
0.0120251	0.107721		0.119746
0.0113616	0.108		0.119362
0.0107149	0.108258		0.118973
0.0100851	0.108496		0.118581
0.00947251	0.108713		0.118186
0.00887735	0.10891		0.117787
0.00829985	0.109086		0.117386
0.00774023	0.109241		0.116981
0.00719871	0.109375		0.116574
0.00667549	0.109488		0.116164
0.00617078	0.109581		0.115751
0.00568477	0.109652		0.115337
0.00521764	0.109702		0.11492
0.00476959	0.109731		0.114501
0.00434076	0.109739		0.11408
0.00393135	0.109726		0.113658
0.00354149	0.109692		0.113234
0.00317134	0.109637		0.112808
0.00282104	0.109561		0.112382
0.00249073	0.109464		0.111955
0.00218053	0.109346		0.111526
0.00189056	0.109207		0.111097
0.00162094	0.109047		0.110668
0.00137176	0.108866		0.110238
0.00114313	0.108665		0.109808
0.000935121	0.108443		0.109378
0.000747827	0.1082		0.108948
0.000581315	0.107937		0.108518
0.00043565	0.107653		0.108089
0.000310886	0.10735		0.107661
0.000207072	0.107026		0.107233
0.000124248	0.106682		0.106806
6.24456e-05	0.106318		0.10638
2.16885e-05	0.105934		0.105956
1.99226e-06	0.105531		0.105533
3.36457e-06	0.105109		0.105112
2.58049e-05	0.104667		0.104692
6.93046e-05	0.104206		0.104275
0.000133847	0.103726		0.103859
0.000219407	0.103227		0.103446
0.000325952	0.102709		0.103035
0.000453442	0.102174		0.102627
0.000601826	0.10162		0.102222
0.000771049	0.101048		0.101819
0.000961045	0.100458		0.101419
0.00117174	0.0998514		0.101023
0.00140306	0.0992271		0.10063
0.0016549	0.0985857		0.100241
0.00192718	0.0979275		0.0998547
0.00221979	0.0972528		0.0994726
0.00253262	0.0965619		0.0990945
0.00286554	0.0958549		0.0987205
0.00321843	0.0951322		0.0983506
0.00359116	0.094394		0.0979852
0.00398357	0.0936407		0.0976243
0.00439553	0.0928724		0.097268
0.00482687	0.0920896		0.0969165
0.00527742	0.0912925		0.0965699
0.00574701	0.0904814		0.0962284
0.00623547	0.0896566		0.0958921
0.0067426	0.0888185		0.0955611
0.00726822	0.0879673		0.0952355
0.00781211	0.0871034		0.0949155
0.00837407	0.0862272		0.0946012
0.00895388	0.0853389		0.0942927
0.00955133	0.0844389		0.0939902
0.0101662	0.0835275		0.0936937
0.0107982	0.0826051		0.0934033
0.0114471	0.0816721		0.0931193
0.0121127	0.0807288		0.0928416
0.0127948	0.0797756		0.0925704
0.0134929	0.0788128		0.0923058
0.014207	0.0778408		0.0920478
0.0149367	0.07686		0.0917967
0.0156817	0.0758708		0.0915525
0.0164418	0.0748734		0.0913152
0.0172166	0.0738685		0.0910851
0.0180059	0.0728562		0.0908621
0.0188093	0.071837		0.0906463
0.0196266	0.0708112		0.0904379
0.0204574	0.0697794		0.0902368
0.0213015	0.0687418		0.0900433
0.0221584	0.067699		0.0898573
0.0230279	0.0666511		0.089679
0.0239096	0.0655988		0.0895084
0.0248032	0.0645423		0.0893455
0.0257083	0.0634822		0.0891905
0.0266247	0.0624187		0.0890433
0.0275518	0.0613523		0.0889042
0.0284895	0.0602834		0.088773
0.0294373	0.0592125		0.0886498
0.0303949	0.0581399		0.0885348
0.0313619	0.057066		0.0884279
0.0323379	0.0559913		0.0883292
0.0333225	0.0549162		0.0882387
0.0343154	0.053841		0.0881564
0.0353162	0.0527662		0.0880825
0.0363246	0.0516923		0.0880168
0.03734	0.0506195		0.0879595
0.0383622	0.0495484		0.0879106
0.0393907	0.0484794		0.08787
0.0404251	0.0474128		0.0878379
0.0414651	0.046349		0.0878141
0.0425103	0.0452885		0.0877988
0.0435602	0.0442317		0.0877919

## Sheet: Data for Fig. 2(f)
Length of WG (mm)	Light intensity
750	0.162843
800	0.162128
850	0.162046
900	0.161956
950	0.161936
1000	0.162834
1050	0.163328
1100	0.161548
1150	0.162948
1200	0.162163
1250	0.162741
1300	0.161875
1350	0.163539
1400	0.160808
1450	0.163933
1500	0.162724
1550	0.160539
1600	0.164178
1650	0.163945
1700	0.160292
1750	0.161187
1800	0.165147
1850	0.164626
1900	0.160594
1950	0.15939
2000	0.162777
2050	0.166368
2100	0.165935
2150	0.162238
2200	0.158558
2250	0.158659
2300	0.162497
2350	0.167339
2400	0.168644
2450	0.167132
2500	0.163015
2550	0.158191
2600	0.156159
2650	0.157252
2700	0.161426
2750	0.168121
2800	0.171552
2850	0.172842
2900	0.171768
2950	0.168379
3000	0.162997
3050	0.157046
3100	0.153213
3150	0.151849
3200	0.153232
3250	0.157414
3300	0.164177
3350	0.173032
3400	0.179295
3450	0.183187
3500	0.185112
3550	0.184822
3600	0.182205
3650	0.177311
3700	0.170376
3750	0.161826
3800	0.152857
3850	0.145784
3900	0.14092
3950	0.138896
4000	0.140289
4050	0.145611
4100	0.155272
4150	0.169594
4200	0.188753
4250	0.212787
4300	0.241579
4350	0.268875
4400	0.29376
4450	0.319138
4500	0.344542
4550	0.369509
4600	0.393589
4650	0.416347
4700	0.437374
4750	0.456303
4800	0.472812
4850	0.486633
4900	0.497572
4950	0.505487
5000	0.51032
5050	0.511925
5100	0.510308
5150	0.50599
5200	0.499054
5250	0.489627
5300	0.477875
5350	0.464011
5400	0.448282
5450	0.430958
5500	0.412326
5550	0.39269
5600	0.372359
5650	0.351641
5700	0.330841
5750	0.310256
5800	0.290149
5850	0.270773
5900	0.252349
5950	0.235072
6000	0.21909
6050	0.204723
6100	0.195242
6150	0.18617
6200	0.177583
6250	0.169552
6300	0.162134
6350	0.155381
6400	0.149334
6450	0.144022
6500	0.139468
6550	0.135676
6600	0.132645
6650	0.130361
6700	0.128803
6750	0.127935
6800	0.127719
6850	0.128103
6900	0.129036
6950	0.130455
7000	0.132296
7050	0.134492
7100	0.136973
7150	0.139668
7200	0.14251
7250	0.145429
7300	0.148362
7350	0.151249
7400	0.154034
7450	0.156669
7500	0.159116
7550	0.161335
7600	0.163211
7650	0.165192
7700	0.1673
7750	0.169509
7800	0.171789
7850	0.174109
7900	0.176443
7950	0.178764
8000	0.181043
8050	0.183255
8100	0.185374
8150	0.187381
8200	0.189251
8250	0.190967
8300	0.192511
8350	0.193867
8400	0.195025
8450	0.195973
8500	0.196705
8550	0.197214
8600	0.197498
8650	0.197557
8700	0.197395
8750	0.197015
8800	0.196426
8850	0.195638
8900	0.194661
8950	0.19351
9000	0.192199
9050	0.190749
9100	0.189174
9150	0.187495
9200	0.185736
9250	0.18391
9300	0.182043
9350	0.180156
9400	0.178271
9450	0.176411
9500	0.174598
9550	0.172849
9600	0.171188
9650	0.169631
9700	0.168195
9750	0.166894
9800	0.165742
9850	0.164752
9900	0.163928
9950	0.16328
10000	0.162807
10050	0.162516
10100	0.162441
10150	0.16239
10200	0.162257
10250	0.162043
10300	0.161753
10350	0.161385
10400	0.16094
10450	0.160424
10500	0.159834
10550	0.159181
10600	0.15846
10650	0.15768
10700	0.156843
10750	0.155953
10800	0.155016
10850	0.154037
10900	0.153019
10950	0.15197
11000	0.150894
11050	0.149798
11100	0.148687
11150	0.147569
11200	0.146448
11250	0.145333
11300	0.144228
11350	0.143142
11400	0.142081
11450	0.14105
11500	0.140057
11550	0.139109
11600	0.138213
11650	0.137373
11700	0.136597
11750	0.13589
11800	0.13526
11850	0.134709
11900	0.134245
11950	0.133873
12000	0.133596
12050	0.133418
12100	0.133346
12150	0.133382
12200	0.133527
12250	0.133788
12300	0.134164
12350	0.134659
12400	0.135272
12450	0.136005
12500	0.136859
12550	0.137834
12600	0.138929
12650	0.140144
12700	0.141475
12750	0.142922
12800	0.144482
12850	0.146152
12900	0.14793
12950	0.14981
13000	0.151786
13050	0.153858
13100	0.156019
13150	0.15826
13200	0.160583
13250	0.162974
13300	0.16543
13350	0.167946
13400	0.170511
13450	0.17312
13500	0.175767
13550	0.178441
13600	0.181136
13650	0.183846
13700	0.186564
13750	0.189279
13800	0.191982
13850	0.194669
13900	0.197328
13950	0.199955
14000	0.202542
14050	0.20508
14100	0.20756
14150	0.209978
14200	0.212324
14250	0.21459
14300	0.21677
14350	0.21886
14400	0.220854
14450	0.222745
14500	0.224527
14550	0.226193
14600	0.227746
14650	0.229175
14700	0.230479
14750	0.231652
14800	0.232698
14850	0.233606
14900	0.23438
14950	0.23502
15000	0.235524

## Sheet: Experimental data for Fig. 4(b)
Length of WG (T/2)	Amplification (light intensity)	Suppression (light intensity)	Normal PT L (light intensity)	Normal PT R (light intensity)
1.5	0.910234	0.555381	0.779864	0.625687
2	0.836022	0.413448	0.64053	0.532921
2.5	0.82761	0.393794	0.548679	0.416975
3	0.757628	0.355786	0.521829	0.374927
3.5	0.714124	0.258635	0.472965	0.33322
4	0.689319	0.196771	0.342108	0.290039
4.5	0.637431	0.159659	0.331473	0.251797
5	0.614063	0.153558	0.287782	0.236933
5.5	0.560872	0.126372	0.266483	0.222424
6	0.515599	0.107768	0.200104	0.184941
Note in WG T = 5.1 mm
